# Supplementary material for: Progressive thalamic nuclear atrophy in blepharospasm and blepharospasm-oromandibular dystonia
Source: Brain Commun. 2024 Apr 8;6(2):fcae117. doi: 10.1093/braincomms/fcae117 (PMC11025674; doi:10.1093/braincomms/fcae117)
Supplement: fcae117_Supplementary_Data [file fcae117_supplementary_data.zip]

Archive with 4 entries (4 files):
- Supplementary Figure 1.tif
- Supplementary Figure 2.tif
- Supplementary Figure 3.tif
- Supplementary_figure_legends.docx
